# Supplementary material for: Wire Arc Additive Manufacturing of Aluminum Foams Using TiH2-Laced Welding Wires
Source: Materials (Basel). 2024 Jun 28;17(13):3176. doi: 10.3390/ma17133176 (PMC11242751; doi:10.3390/ma17133176)
Supplement: Supplementary file 1 [file materials-17-03176-s001.zip]

Archive with 1 entries (1 files):
- materials-3065978-supplementary.xlsx
