# Supplementary material for: Wire Arc Additive Manufacturing of Aluminum Foams Using TiH2-Laced Welding Wires
Source: Materials (Basel). 2024 Jun 28;17(13):3176. doi: 10.3390/ma17133176 (PMC11242751; doi:10.3390/ma17133176)
Supplement: Supplementary file 1 [file materials-17-03176-s001.zip › materials-3065978-supplementary.xlsx]

## Sheet: Porosität
Welding Parameters and Porosity Measurement in Singlee Bead Deposition Welds
Sample Number	Date	Substrate (Material, thickness	Welding Process	Job data	Characteristic Curve Number	Welding Wire (Nr., material)	Contact Tip Diswtance [mm]	Torch orientation	v_W [mm/min]	v_WF [m/min]	Shielding Gas	I_H [A]	U_H [V]	v_D,H [m/min ]	E_L [J/mm]	E_L [kJ/cm]	P_2D [%]
mk101_2	2023-02-28	AlMg3, 3 mm	CMT	AlMg5/1,6mm/100%Ar	C1680	3 - AlMg1Si0,6+0,8%TiH2 <400micro	18	upright	750	3	Argon 4.6	86	12.1	6.3	83.248	0.83248	50.4123
mk101_4	2023-02-28	AlMg3, 3 mm	CMT	AlMg5/1,6mm/100%Ar	C1680	3 - AlMg1Si0,6+0,8%TiH2 <400micro	18	upright	500	3	Argon 4.6	88	12.1	4.2	127.776	1.27776	45.7554
mk101_5	2023-02-28	AlMg3, 3 mm	CMT	AlMg5/1,6mm/100%Ar	C1680	3 - AlMg1Si0,6+0,8%TiH2 <400micro	18	upright	1000	6	Argon 4.6	145	14.9	9.9	129.63	1.2963	44.7585
mk101_6	2023-02-28	AlMg3, 3 mm	CMT	AlMg5/1,6mm/100%Ar	C1680	3 - AlMg1Si0,6+0,8%TiH2 <400micro	18	upright	750	6	Argon 4.6	145	14	7.7	162.4	1.624	46.308
mk101_7	2023-02-28	AlMg3, 3 mm	CMT	AlMg5/1,6mm/100%Ar	C1680	3 - AlMg1Si0,6+0,8%TiH2 <400micro	18	upright	500	6	Argon 4.6	149	14.3	6.9	255.684	2.55684	48.4198
mk103_1	2023-03-29	AlMg3, 3 mm	CMT	AlMg5/1,6mm/100%Ar	C1680	3 - AlMg1Si0,6+0,8%TiH2 <400micro	14	upright	1000	6	Argon 4.6	158	14	7.4	132.72	1.3272	36.212
mk103_5	2023-03-29	AlMg3, 3 mm	CMT	AlMg5/1,6mm/100%Ar	C1680	3 - AlMg1Si0,6+0,8%TiH2 <400micro	23	upright	1000	6	Argon 4.6	151	16.3	11.3	147.678	1.47678	40.9221
mk104_4	2023-03-29	AlMg3, 3 mm	CMT	AlMg5/1,6mm/100%Ar	C1680	3 - AlMg1Si0,6+0,8%TiH2 <400micro	18	upright	500	8	Argon 4.6	181	15.3	8.4	332.316	3.32316	36.9996
mk110_1	2023-05-23	AlMg3, 3 mm	CMT	AlMg5/1,6mm/100%Ar	C1680	1 - AlMg + AlSi10Mg+ 10% TiH2 (33% FG)	18	upright	1000	6	Argon 4.6	153	16.1	7.1	147.798	1.47798	58.5261
mk110_2	2023-05-23	AlMg3, 3 mm	CMT	AlMg5/1,6mm/100%Ar	C1680	1 - AlMg + AlSi10Mg+ 10% TiH2 (33% FG)	18	upright	1000	4	Argon 4.6	109	12.3	4	80.442	0.80442	51.4673
mk110_4	2023-05-23	AlMg3, 3 mm	CMT	AlMg5/1,6mm/100%Ar	C1680	1 - AlMg + AlSi10Mg+ 10% TiH2 (33% FG)	18	upright	800	6	Argon 4.6	149	15.3	6.8	170.978	1.70978	55.6228
mk110_5	2023-05-23	AlMg3, 3 mm	CMT	AlMg5/1,6mm/100%Ar	C1680	1 - AlMg + AlSi10Mg+ 10% TiH2 (33% FG)	18	upright	600	4	Argon 4.6	104	13.2	4.9	137.28	1.3728	51.7134
mk110_6	2023-05-23	AlMg3, 3 mm	CMT	AlMg5/1,6mm/100%Ar	C1680	1 - AlMg + AlSi10Mg+ 10% TiH2 (33% FG)	18	upright	1200	6	Argon 4.6	151	16	7.5	120.8	1.208	52.4552
mk110_7	2023-05-23	AlMg3, 3 mm	CMT	AlMg5/1,6mm/100%Ar	C1680	1 - AlMg + AlSi10Mg+ 10% TiH2 (33% FG)	18	upright	1000	6	Argon 4.6	153	15.4	6.5	141.372	1.41372	52.3463
mk110_9	2023-05-23	AlMg3, 3 mm	CMT	AlMg5/1,6mm/100%Ar	C1680	1 - AlMg + AlSi10Mg+ 10% TiH2 (33% FG)	18	upright	900	5	Argon 4.6	128	14.3	5.7	122.027	1.22027	51.6088
mk110_11	2023-05-23	AlMg3, 3 mm	CMT	AlMg5/1,6mm/100%Ar	C1680	1 - AlMg + AlSi10Mg+ 10% TiH2 (33% FG)	18	upright	900	6	Argon 4.6	157	15.8	7.1	165.373	1.65373	56.7235
mk111_9	2023-05-24	AlMg3, 3 mm	CMT	AlMg5/1,6mm/100%Ar	C1680	1 - AlMg + AlSi10Mg+ 10% TiH2 (33% FG)	18	upright	900	6	Argon 4.6	149	16.7	7.9	165.887	1.65887	57.7387
mk112_1	2023-05-24	AlMg3, 3 mm	CMT	AlMg5/1,6mm/100%Ar	C1680	1 - AlMg + AlSi10Mg+ 10% TiH2 (33% FG)	18	upright	1000	7	Argon 4.6	172	14.9	8.4	153.768	1.53768	37.6657
mk112_2	2023-05-31	AlMg3, 3 mm	CMT	AlMg5/1,6mm/100%Ar	C1680	4 - AlSi10 + 0,8% TiH2 (PM)	18	upright	750	6	Argon 4.6	167	15.4	8	205.744	2.05744	28.6129
mk112_3	2023-05-31	AlMg3, 3 mm	CMT	AlMg5/1,6mm/100%Ar	C1680	4 - AlSi10 + 0,8% TiH2 (PM)	18	upright	1250	6	Argon 4.6	171	14.1	7.8	115.733	1.15733	41.2371
mk112_4	2023-05-31	AlMg3, 3 mm	CMT	AlMg5/1,6mm/100%Ar	C1680	4 - AlSi10 + 0,8% TiH2 (PM)	18	upright	1000	3	Argon 4.6	98	11.1	5	65.268	0.65268	50.1131
mk112_6	2023-05-31	AlMg3, 3 mm	CMT	AlMg5/1,6mm/100%Ar	C1680	4 - AlSi10 + 0,8% TiH2 (PM)	18	upright	500	3	Argon 4.6	95	12.2	5.6	139.08	1.3908	35.6192
mk113_2	2023-06-01	AlMg3, 3 mm	CMT	AlMg5/1,6mm/100%Ar	C1680	4 - AlSi10 + 0,8% TiH2 (PM)	18	upright	1000	4.5	Argon 4.6	128	12.5	4.6	96	0.96	43.9012
mk113_3	2023-06-01	AlMg3, 3 mm	CMT	AlMg5/1,6mm/100%Ar	C1680	4 - AlSi10 + 0,8% TiH2 (PM)	18	upright	1000	6	Argon 4.6	165	14.2	6.2	140.58	1.4058	48.5539
mk113_7	2023-06-01	AlMg3, 3 mm	CMT	AlMg5/1,6mm/100%Ar	C1680	4 - AlSi10 + 0,8% TiH2 (PM)	18	upright	1000	5	Argon 4.6	151	14.4	5.6	130.464	1.30464	44.0778
mk113_9	2023-06-01	AlMg3, 3 mm	CMT	AlMg5/1,6mm/100%Ar	C1680	4 - AlSi10 + 0,8% TiH2 (PM)	18	upright	1000	4.5	Argon 4.6	130	13	4.9	101.4	1.014	44.5952
